# Supplementary material for: Antibiotic resistance indicator genes in biofilm and planktonic microbial communities after wastewater discharge
Source: Front Microbiol. 2023 Sep 5;14:1252870. doi: 10.3389/fmicb.2023.1252870 (PMC10507703; doi:10.3389/fmicb.2023.1252870)
Supplement: Supplementary file 1 [file Table_1.XLSX]

## Sheet: Site 1
Sample	Relative abundance	Phylum	Class	Order	Family	Genus
Biofilm	0.0212504	Proteobacteria	Gammaproteobacteria	Burkholderiales	Chromobacteriaceae	Vogesella
Biofilm	0.0205898	Firmicutes	Clostridia	Clostridiales	Clostridiaceae	Clostridium_sensu_stricto_13
Biofilm	0.0204342	Cyanobacteria	Cyanobacteriia	Cyanobacteriales	Phormidiaceae	Tychonema_CCAP_1459-11B
Biofilm	0.0201662	Firmicutes	Bacilli	Exiguobacterales	Exiguobacteraceae	Exiguobacterium
Biofilm	0.0182124	Proteobacteria	Gammaproteobacteria	Burkholderiales	Comamonadaceae	Polaromonas
Biofilm	0.016548	Proteobacteria	Gammaproteobacteria	Pseudomonadales	Pseudomonadaceae	Pseudomonas
Biofilm	0.0136969	Proteobacteria	Alphaproteobacteria	Rhodobacterales	Rhodobacteraceae
Biofilm	0.0125581	Proteobacteria	Gammaproteobacteria	Burkholderiales	Chitinibacteraceae	Iodobacter
Biofilm	0.0125275	Proteobacteria	Alphaproteobacteria	Sphingomonadales	Sphingomonadaceae
Biofilm	0.0112144	Bacteroidota	Bacteroidia	Cytophagales	Spirosomaceae	Lacihabitans
Biofilm	0.0107769	Firmicutes	Bacilli	Exiguobacterales	Exiguobacteraceae	Exiguobacterium
Biofilm	0.0103797	Proteobacteria	Gammaproteobacteria	Burkholderiales	Oxalobacteraceae
Biofilm	0.00999429	Proteobacteria	Gammaproteobacteria	Pseudomonadales	Pseudomonadaceae	Pseudomonas
Biofilm	0.00969085	Proteobacteria	Alphaproteobacteria	Rhizobiales	Rhizobiales_Incertae_Sedis
Biofilm	0.00874534	Firmicutes	Bacilli	Exiguobacterales	Exiguobacteraceae	Exiguobacterium
Biofilm	0.00816423	Bacteroidota	Bacteroidia	Chitinophagales	Saprospiraceae	Haliscomenobacter
Biofilm	0.00779429	Proteobacteria	Gammaproteobacteria	Pseudomonadales	Pseudomonadaceae	Pseudomonas
Biofilm	0.00749531	Proteobacteria	Gammaproteobacteria	Burkholderiales	Oxalobacteraceae
Biofilm	0.0060986	Proteobacteria	Alphaproteobacteria	Rhodobacterales	Rhodobacteraceae
Biofilm	0.0060921	Proteobacteria	Gammaproteobacteria	Burkholderiales	Comamonadaceae
Biofilm	0.00599032	Bacteroidota	Bacteroidia	Chitinophagales	Chitinophagaceae	Ferruginibacter
Biofilm	0.00597227	Proteobacteria	Gammaproteobacteria	Aeromonadales	Aeromonadaceae	Aeromonas
Biofilm	0.00587427	Bacteroidota	Bacteroidia	Cytophagales	Spirosomaceae
Biofilm	0.00586549	Proteobacteria	Gammaproteobacteria	Burkholderiales	Comamonadaceae
Biofilm	0.00585053	Cyanobacteria	Cyanobacteriia	Unclassified Cyanobacteriia	UnclassifiedCyanobacteriia	Unclassified Cyanobacteriia
Biofilm	0.00578789	Bacteroidota	Bacteroidia	Flavobacteriales	Flavobacteriaceae	Flavobacterium
Biofilm	0.00553994	Proteobacteria	Alphaproteobacteria	Rhodobacterales	Rhodobacteraceae
Biofilm	0.00529311	Proteobacteria	Gammaproteobacteria	Burkholderiales	Comamonadaceae
Biofilm	0.0049981	Bacteroidota	Bacteroidia	Flavobacteriales	Weeksellaceae	Chryseobacterium
Biofilm	0.00495561	Proteobacteria	Gammaproteobacteria	Burkholderiales	Comamonadaceae	Comamonas
Biofilm	0.00473575	Nitrospirota	Nitrospiria	Nitrospirales	Nitrospiraceae	Nitrospira
Biofilm	0.00462042	Bacteroidota	Bacteroidia	Cytophagales	Spirosomaceae	Arcicella
Biofilm	0.00433822	Proteobacteria	Gammaproteobacteria	Burkholderiales	Comamonadaceae	Comamonas
Biofilm	0.00430525	Cyanobacteria	Cyanobacteriia	Unclassified Cyanobacteriia	UnclassifiedCyanobacteriia	Unclassified Cyanobacteriia
Biofilm	0.00424408	Proteobacteria	Gammaproteobacteria	Pseudomonadales	Pseudomonadaceae	Pseudomonas
Biofilm	0.00418299	Bacteroidota	Bacteroidia	Chitinophagales	Chitinophagaceae	Dinghuibacter
Biofilm	0.00416247	Proteobacteria	Gammaproteobacteria	Burkholderiales	Oxalobacteraceae
Biofilm	0.00408649	Bacteroidota	Bacteroidia	Chitinophagales	Chitinophagaceae
Biofilm	0.00407706	Proteobacteria	Gammaproteobacteria	Pseudomonadales	Moraxellaceae	Acinetobacter
Biofilm	0.0040498	Proteobacteria	Gammaproteobacteria	Burkholderiales	Comamonadaceae
Biofilm	0.00402194	Bacteroidota	Bacteroidia	Flavobacteriales	Flavobacteriaceae	Flavobacterium
Biofilm	0.00396605	Bacteroidota	Bacteroidia	Flavobacteriales	Flavobacteriaceae	Flavobacterium
Biofilm	0.0039644	Cyanobacteria	Cyanobacteriia	Unclassified Cyanobacteriia	UnclassifiedCyanobacteriia	Unclassified Cyanobacteriia
Biofilm	0.00393541	Cyanobacteria	Cyanobacteriia	Leptolyngbyales	Leptolyngbyaceae
Biofilm	0.003912	Proteobacteria	Gammaproteobacteria	Pseudomonadales	Pseudomonadaceae	Pseudomonas
Biofilm	0.00387823	Proteobacteria	Gammaproteobacteria	Burkholderiales	Oxalobacteraceae
Biofilm	0.00371187	Proteobacteria	Gammaproteobacteria	Xanthomonadales	Xanthomonadaceae	Arenimonas
Biofilm	0.00357644	Bacteroidota	Bacteroidia	Chitinophagales	Chitinophagaceae	Dinghuibacter
Biofilm	0.00357503	Proteobacteria	Alphaproteobacteria	Rhodobacterales	Rhodobacteraceae
Biofilm	0.00350688	Planctomycetota	Planctomycetes	Planctomycetales	Rubinisphaeraceae	uncultured
Surface water	0.0745256	Proteobacteria	Gammaproteobacteria	Burkholderiales	Comamonadaceae	Comamonas
Surface water	0.0450024	Firmicutes	Bacilli	Lactobacillales	Carnobacteriaceae	Atopostipes
Surface water	0.0159672	Actinobacteriota	Actinobacteria	Propionibacteriales	Propionibacteriaceae	Cutibacterium
Surface water	0.0159265	Proteobacteria	Alphaproteobacteria	Caulobacterales	Caulobacteraceae
Surface water	0.0144599	Proteobacteria	Gammaproteobacteria	Legionellales	Legionellaceae	Legionella
Surface water	0.0143246	Proteobacteria	Gammaproteobacteria	Legionellales	Legionellaceae	Legionella
Surface water	0.0142094	Proteobacteria	Alphaproteobacteria	Rhodobacterales	Rhodobacteraceae
Surface water	0.0133496	Proteobacteria	Gammaproteobacteria	Burkholderiales	Comamonadaceae
Surface water	0.012729	Proteobacteria	Alphaproteobacteria	Rhizobiales	Rhizobiales_Incertae_Sedis
Surface water	0.0115101	Proteobacteria	Gammaproteobacteria	Diplorickettsiales	Diplorickettsiaceae	Rickettsiella
Surface water	0.0112103	Firmicutes	Clostridia	Peptostreptococcales-Tissierellales	Peptostreptococcaceae
Surface water	0.0111951	Proteobacteria	Alphaproteobacteria	Sphingomonadales	Sphingomonadaceae
Surface water	0.00815394	Proteobacteria	Gammaproteobacteria	Diplorickettsiales	Diplorickettsiaceae	Rickettsiella
Surface water	0.0080183	Proteobacteria	Gammaproteobacteria	Burkholderiales	Comamonadaceae
Surface water	0.00781282	Proteobacteria	Gammaproteobacteria	Burkholderiales	Comamonadaceae
Surface water	0.00708203	Firmicutes	Bacilli	Lactobacillales	Streptococcaceae	Streptococcus
Surface water	0.00609331	Proteobacteria	Gammaproteobacteria	Burkholderiales	Comamonadaceae	Diaphorobacter
Surface water	0.00590735	Nitrospirota	Nitrospiria	Nitrospirales	Nitrospiraceae	Nitrospira
Surface water	0.00554088	Proteobacteria	Alphaproteobacteria	Rhizobiales	Rhizobiales_Incertae_Sedis	uncultured
Surface water	0.00541056	Proteobacteria	Alphaproteobacteria	Rhizobiales	Beijerinckiaceae	Methylobacterium-Methylorubrum
Surface water	0.00515316	Proteobacteria	Gammaproteobacteria	Burkholderiales	Comamonadaceae	Polaromonas
Surface water	0.00504891	Firmicutes	Bacilli	Paenibacillales	Paenibacillaceae	Paenibacillus
Surface water	0.00499602	Proteobacteria	Alphaproteobacteria	Rhizobiales	Methyloligellaceae	uncultured
Surface water	0.00495661	Proteobacteria	Alphaproteobacteria	Rhizobiales	Xanthobacteraceae	uncultured
Surface water	0.00483172	Proteobacteria	Gammaproteobacteria	Pseudomonadales	Moraxellaceae
Surface water	0.00481396	Bacteroidota	Bacteroidia	Cytophagales	Spirosomaceae	Lacihabitans
Surface water	0.00475508	Firmicutes	Clostridia	Clostridiales	Clostridiaceae
Surface water	0.0044604	Proteobacteria	Alphaproteobacteria	Rhizobiales	Hyphomicrobiaceae	Hyphomicrobium
Surface water	0.00441473	Firmicutes	Bacilli	Lactobacillales	Carnobacteriaceae	Trichococcus
Surface water	0.00424139	Proteobacteria	Alphaproteobacteria	Rhizobiales	Rhizobiaceae	Allorhizobium-Neorhizobium-Pararhizobium-Rhizobium
Surface water	0.00424037	Proteobacteria	Gammaproteobacteria	Xanthomonadales
Surface water	0.0042314	Proteobacteria	Gammaproteobacteria	Xanthomonadales
Surface water	0.00399195	Proteobacteria	Gammaproteobacteria	Burkholderiales	Comamonadaceae
Surface water	0.0039617	Proteobacteria	Gammaproteobacteria	Xanthomonadales	Xanthomonadaceae	Arenimonas
Surface water	0.0039131	Proteobacteria	Desulfobacterota	Desulfobacterota	Pseudomonadaceae	Pseudomonas
Surface water	0.00384743	Proteobacteria	Gammaproteobacteria	Burkholderiales	Comamonadaceae
Surface water	0.00379108	Firmicutes	Bacilli	Lactobacillales	Streptococcaceae	Streptococcus
Surface water	0.00377795	Bacteroidota	Bacteroidia	Chitinophagales	Chitinophagaceae	Dinghuibacter
Surface water	0.00343615	Bacteroidota	Bacteroidia	Chitinophagales	Chitinophagaceae	Dinghuibacter
Surface water	0.00336167	Proteobacteria	Alphaproteobacteria	Rhizobiales	Xanthobacteraceae
Surface water	0.00328539	Firmicutes	Bacilli	Bacillales	Bacillaceae	Bacillus
Surface water	0.00326853	Proteobacteria	Alphaproteobacteria	Reyranellales	Reyranellaceae	Reyranella
Surface water	0.00321214	Proteobacteria	Gammaproteobacteria	Enterobacterales	Enterobacteriaceae	Escherichia-Shigella
Surface water	0.00320756	Proteobacteria	Alphaproteobacteria	Rhodobacterales	Rhodobacteraceae
Surface water	0.00304103	Planctomycetota	Planctomycetes	Planctomycetales	Rubinisphaeraceae	SH-PL14
Surface water	0.00296816	Planctomycetota	Planctomycetes	Gemmatales	Gemmataceae	uncultured
Surface water	0.00284614	Firmicutes	Negativicutes	Veillonellales-Selenomonadales	Sporomusaceae	Pelosinus
Surface water	0.00274581	Proteobacteria	Alphaproteobacteria	Rhizobiales	Hyphomicrobiaceae
Surface water	0.00268266	Planctomycetota	Planctomycetes	Planctomycetales	Rubinisphaeraceae	uncultured
Surface water	0.00265632	Proteobacteria	Alphaproteobacteria	Rhizobiales
					Known hosts of integrons - 44 Families

## Sheet: Site 2
Sample	Relative abundance	Phylum	Class	Order	Family	Genus
Biofilm	0.0370926	Campilobacterota	Campylobacteria	Campylobacterales	Arcobacteraceae
Biofilm	0.0236108	Proteobacteria	Gammaproteobacteria	Burkholderiales	Chitinibacteraceae	Iodobacter
Biofilm	0.0221756	Proteobacteria	Gammaproteobacteria	Pseudomonadales	Moraxellaceae	Acinetobacter
Biofilm	0.0205458	Cyanobacteria	Cyanobacteriia	Cyanobacteriales	Xenococcaceae	Pleurocapsa_PCC-7319
Biofilm	0.018806	Campilobacterota	Campylobacteria	Campylobacterales	Arcobacteraceae	Pseudarcobacter
Biofilm	0.0182252	Proteobacteria	Alphaproteobacteria	Sphingomonadales	Sphingomonadaceae
Biofilm	0.0177506	Proteobacteria	Alphaproteobacteria	Rhizobiales	Rhizobiaceae
Biofilm	0.0177001	Firmicutes	Bacilli	Lactobacillales	Carnobacteriaceae	Trichococcus
Biofilm	0.016923	Proteobacteria	Gammaproteobacteria	Burkholderiales	Oxalobacteraceae
Biofilm	0.0160485	Proteobacteria	Gammaproteobacteria	Burkholderiales	Chitinibacteraceae	Iodobacter
Biofilm	0.0145992	Cyanobacteria	Cyanobacteriia	Cyanobacteriales	Nostocaceae
Biofilm	0.013829	Proteobacteria	Alphaproteobacteria	Rhodobacterales	Rhodobacteraceae
Biofilm	0.0123447	Bacteroidota	Bacteroidia	Flavobacteriales	Flavobacteriaceae	Flavobacterium
Biofilm	0.0118227	Proteobacteria	Gammaproteobacteria	Xanthomonadales	Xanthomonadaceae	Lysobacter
Biofilm	0.0116818	Firmicutes	Bacilli	Lactobacillales	Carnobacteriaceae	Carnobacterium
Biofilm	0.0113561	Proteobacteria	Gammaproteobacteria	Alteromonadales	Shewanellaceae	Shewanella
Biofilm	0.0105374	Proteobacteria	Gammaproteobacteria	Burkholderiales	Chromobacteriaceae	Crenobacter
Biofilm	0.00956996	Proteobacteria	Gammaproteobacteria	Burkholderiales	Comamonadaceae
Biofilm	0.00947563	Firmicutes	Bacilli	Lactobacillales	Streptococcaceae	Lactococcus
Biofilm	0.0092441	Proteobacteria	Gammaproteobacteria	Burkholderiales	Chitinibacteraceae
Biofilm	0.00915627	Proteobacteria	Gammaproteobacteria	Pseudomonadales	Pseudomonadaceae	Pseudomonas
Biofilm	0.00910929	Bacteroidota	Bacteroidia	Flavobacteriales	Flavobacteriaceae	Flavobacterium
Biofilm	0.00878557	Proteobacteria	Gammaproteobacteria	Burkholderiales	Comamonadaceae
Biofilm	0.00876883	Bacteroidota	Bacteroidia	Flavobacteriales	Flavobacteriaceae	Flavobacterium
Biofilm	0.00765845	Proteobacteria	Gammaproteobacteria	Aeromonadales	Aeromonadaceae	Aeromonas
Biofilm	0.00755302	Firmicutes	Bacilli	Lactobacillales	Streptococcaceae	Lactococcus
Biofilm	0.00752113	Proteobacteria	Gammaproteobacteria	Pseudomonadales	Pseudomonadaceae	Pseudomonas
Biofilm	0.00696849	Proteobacteria	Gammaproteobacteria	Pseudomonadales	Moraxellaceae	Acinetobacter
Biofilm	0.00688254	Proteobacteria	Gammaproteobacteria	Aeromonadales	Aeromonadaceae	Aeromonas
Biofilm	0.00679697	Firmicutes	Clostridia	Peptostreptococcales-Tissierellales	Peptostreptococcaceae
Biofilm	0.00636349	Cyanobacteria	Cyanobacteriia	Unclassified Cyanobacteriia	UnclassifiedCyanobacteriia	Unclassified Cyanobacteriia
Biofilm	0.00630368	Proteobacteria	Gammaproteobacteria	Aeromonadales	Aeromonadaceae	Aeromonas
Biofilm	0.00614494	Proteobacteria	Gammaproteobacteria	Pseudomonadales	Pseudomonadaceae	Pseudomonas
Biofilm	0.00606147	Bacteroidota	Bacteroidia	Flavobacteriales	Flavobacteriaceae	Flavobacterium
Biofilm	0.00601027	Proteobacteria	Gammaproteobacteria	Burkholderiales	Comamonadaceae
Biofilm	0.00598984	Bacteroidota	Bacteroidia	Flavobacteriales	Flavobacteriaceae	Flavobacterium
Biofilm	0.00564262	Firmicutes	Bacilli	Exiguobacterales	Exiguobacteraceae	Exiguobacterium
Biofilm	0.00558882	Proteobacteria	Gammaproteobacteria	Burkholderiales	Alcaligenaceae
Biofilm	0.0053758	Proteobacteria	Gammaproteobacteria	Alteromonadales	Shewanellaceae	Shewanella
Biofilm	0.00534705	Cyanobacteria	Cyanobacteriia	Cyanobacteriales	Nostocaceae
Biofilm	0.00534305	Proteobacteria	Gammaproteobacteria	Burkholderiales	Oxalobacteraceae
Biofilm	0.00533437	Proteobacteria	Gammaproteobacteria	Pseudomonadales	Pseudomonadaceae	Pseudomonas
Biofilm	0.00524124	Proteobacteria	Gammaproteobacteria	Burkholderiales	Oxalobacteraceae
Biofilm	0.0050969	Proteobacteria	Gammaproteobacteria	Burkholderiales
Biofilm	0.00475773	Cyanobacteria	Cyanobacteriia	Unclassified Cyanobacteriia	UnclassifiedCyanobacteriia	Unclassified Cyanobacteriia
Biofilm	0.00452765	Proteobacteria	Gammaproteobacteria	Burkholderiales	Comamonadaceae	Comamonas
Biofilm	0.00450977	Cyanobacteria	Cyanobacteriia	Cyanobacteriales	Xenococcaceae	Pleurocapsa_PCC-7319
Biofilm	0.00447097	Bacteroidota	Bacteroidia	Cytophagales	Spirosomaceae	Lacihabitans
Biofilm	0.00433552	Proteobacteria	Gammaproteobacteria	Pseudomonadales	Moraxellaceae	Acinetobacter
Biofilm	0.00431694	Proteobacteria	Gammaproteobacteria	Burkholderiales	Comamonadaceae
Surface water	0.0227612	Proteobacteria	Gammaproteobacteria	Burkholderiales	Comamonadaceae
Surface water	0.0196221	Proteobacteria	Gammaproteobacteria	Burkholderiales	Comamonadaceae
Surface water	0.0192135	Cyanobacteria	Cyanobacteriia	Cyanobacteriales	Xenococcaceae	Pleurocapsa_PCC-7319
Surface water	0.0187581	Proteobacteria	Alphaproteobacteria	Rhodobacterales	Rhodobacteraceae
Surface water	0.0136424	Proteobacteria	Gammaproteobacteria	Diplorickettsiales	Diplorickettsiaceae	Rickettsiella
Surface water	0.0131596	Proteobacteria	Alphaproteobacteria	Sphingomonadales	Sphingomonadaceae
					Known hosts of integrons - 33 Families

## Sheet: Site 3
Sample	Relative abundance	Phylum	Class	Order	Family	Genus
Biofilm	0.0529392	Firmicutes	Clostridia	Peptostreptococcales-Tissierellales	Peptostreptococcaceae
Biofilm	0.0217216	Nitrospirota	Nitrospiria	Nitrospirales	Nitrospiraceae	Nitrospira
Biofilm	0.0188901	Firmicutes	Bacilli	Lactobacillales	Carnobacteriaceae	Trichococcus
Biofilm	0.0172224	Proteobacteria	Alphaproteobacteria	Rhizobiales	Rhizobiales_Incertae_Sedis	uncultured
Biofilm	0.0168835	Proteobacteria	Alphaproteobacteria	Rhodobacterales	Rhodobacteraceae	Rhodobacter
Biofilm	0.0152806	Bacteroidota	Bacteroidia	Cytophagales
Biofilm	0.0136105	Proteobacteria	Alphaproteobacteria	Rhodobacterales	Rhodobacteraceae	Rhodobacter
Biofilm	0.0129083	Campilobacterota	Campylobacteria	Campylobacterales	Arcobacteraceae
Biofilm	0.0110207	Nitrospirota	Nitrospiria	Nitrospirales	Nitrospiraceae	Nitrospira
Biofilm	0.0105451	Bacteroidota	Bacteroidia	Chitinophagales	Saprospiraceae	uncultured
Biofilm	0.00987733	Firmicutes	Bacilli	Lactobacillales	Streptococcaceae	Streptococcus
Biofilm	0.00979408	Firmicutes	Clostridia	Clostridiales	Clostridiaceae	Clostridium_sensu_stricto_13
Biofilm	0.00943688	Proteobacteria	Gammaproteobacteria	Xanthomonadales	Rhodanobacteraceae	Dokdonella
Biofilm	0.0093382	Proteobacteria	Gammaproteobacteria	Burkholderiales	Comamonadaceae
Biofilm	0.00862013	Firmicutes	Bacilli	Lactobacillales	Streptococcaceae	Streptococcus
Biofilm	0.00842446	Bacteroidota	Bacteroidia	Cytophagales	Spirosomaceae	Lacihabitans
Biofilm	0.00841908	Proteobacteria	Gammaproteobacteria	Burkholderiales	Rhodocyclaceae
Biofilm	0.00784594	Proteobacteria	Alphaproteobacteria	Rhizobiales	A0839	A0839
Biofilm	0.00771347	Proteobacteria	Alphaproteobacteria	Sphingomonadales	Sphingomonadaceae
Biofilm	0.00634284	Proteobacteria	Alphaproteobacteria	Rhizobiales	Rhizobiales_Incertae_Sedis	uncultured
Biofilm	0.00593774	Proteobacteria	Gammaproteobacteria	Unclassified Gammaproteobacteria	UnclassifiedGammaproteobacteria	Unclassified Gammaproteobacteria
Biofilm	0.00570811	Proteobacteria	Gammaproteobacteria	Aeromonadales	Aeromonadaceae	Aeromonas
Biofilm	0.00564895	Proteobacteria	Alphaproteobacteria	Rhodobacterales	Rhodobacteraceae
Biofilm	0.00543576	Proteobacteria	Gammaproteobacteria	Burkholderiales	Comamonadaceae
Biofilm	0.00523132	Proteobacteria	Gammaproteobacteria	Burkholderiales	Chromobacteriaceae	Vogesella
Biofilm	0.00522732	Proteobacteria	Alphaproteobacteria	Unclassified Alphaproteobacteria	UnclassifiedAlphaproteobacteria	Unclassified Alphaproteobacteria
Biofilm	0.00491668	Proteobacteria	Gammaproteobacteria	Chromatiales	Chromatiaceae	Thiocapsa
Biofilm	0.00469208	Firmicutes	Clostridia	Clostridiales	Clostridiaceae
Biofilm	0.00456338	Proteobacteria	Gammaproteobacteria	Burkholderiales	Comamonadaceae
Biofilm	0.0045335	Bacteroidota	Bacteroidia	Chitinophagales	Saprospiraceae	uncultured
Biofilm	0.00449588	Firmicutes	Clostridia	Clostridiales	Clostridiaceae
Biofilm	0.00438691	Bacteroidota	Bacteroidia	Chitinophagales	Saprospiraceae	uncultured
Biofilm	0.00427041	Proteobacteria	Gammaproteobacteria	Burkholderiales	Oxalobacteraceae	Undibacterium
Biofilm	0.00416772	Proteobacteria	Gammaproteobacteria	Xanthomonadales	Xanthomonadaceae	Arenimonas
Biofilm	0.00402785	Bacteroidota	Bacteroidia	Chitinophagales	Chitinophagaceae	Terrimonas
Biofilm	0.00393595	Proteobacteria	Gammaproteobacteria	Pseudomonadales	Pseudomonadaceae	Pseudomonas
Biofilm	0.00391228	Bacteroidota	Bacteroidia	Chitinophagales	Chitinophagaceae	Ferruginibacter
Biofilm	0.0039114	Actinobacteriota	Acidimicrobiia	Microtrichales	Microtrichaceae	Candidatus_Microthrix
Biofilm	0.00366009	Proteobacteria	Gammaproteobacteria	Burkholderiales	Rhodocyclaceae
Biofilm	0.00357759	Cyanobacteria	Cyanobacteriia	Unclassified Cyanobacteriia	UnclassifiedCyanobacteriia	Unclassified Cyanobacteriia
Biofilm	0.00356699	Proteobacteria	Gammaproteobacteria	Pseudomonadales	Moraxellaceae	Acinetobacter
Biofilm	0.00352491	Proteobacteria	Gammaproteobacteria	Pseudomonadales	Moraxellaceae	Acinetobacter
Biofilm	0.00351807	Proteobacteria	Alphaproteobacteria	Rhodobacterales	Rhodobacteraceae
Biofilm	0.00340206	Bacteroidota	Bacteroidia	Chitinophagales
Biofilm	0.0033518	Proteobacteria	Gammaproteobacteria	Xanthomonadales	Rhodanobacteraceae	Ahniella
Biofilm	0.00333986	Proteobacteria	Alphaproteobacteria	Rhizobiales	Rhizobiales_Incertae_Sedis
Biofilm	0.00327193	Firmicutes	Bacilli	Lactobacillales	Streptococcaceae	Lactococcus
Biofilm	0.0031247	Actinobacteriota	Thermoleophilia	Solirubrobacterales	67-14	67-14
Biofilm	0.00309258	Proteobacteria	Alphaproteobacteria	Rhodobacterales	Rhodobacteraceae
Biofilm	0.00308421	Bacteroidota	Bacteroidia	Chitinophagales	Chitinophagaceae	Ferruginibacter
Surface water	0.0459364	Firmicutes	Bacilli	Lactobacillales	Carnobacteriaceae	Trichococcus
Surface water	0.0437418	Firmicutes	Clostridia	Peptostreptococcales-Tissierellales	Peptostreptococcaceae
Surface water	0.0271333	Firmicutes	Bacilli	Lactobacillales	Streptococcaceae	Streptococcus
Surface water	0.021722	Firmicutes	Bacilli	Lactobacillales	Streptococcaceae	Streptococcus
Surface water	0.0206895	Bacteroidota	Bacteroidia	Cytophagales	Spirosomaceae	Lacihabitans
Surface water	0.0176762	Firmicutes	Bacilli	Lactobacillales	Enterococcaceae	Enterococcus
Surface water	0.0167875	Proteobacteria	Gammaproteobacteria	Legionellales	Legionellaceae	Legionella
Surface water	0.0165815	Proteobacteria	Alphaproteobacteria	Caedibacterales	Caedibacteraceae	Caedibacter
Surface water	0.0165347	Firmicutes	Clostridia	Clostridiales	Clostridiaceae
Surface water	0.0155434	Bacteroidota	Bacteroidia	Chitinophagales	Saprospiraceae	uncultured
Surface water	0.0140128	Bacteroidota	Bacteroidia	Cytophagales
Surface water	0.0134324	Bacteroidota	Bacteroidia	Chitinophagales	Saprospiraceae	uncultured
Surface water	0.01272	Nitrospirota	Nitrospiria	Nitrospirales	Nitrospiraceae	Nitrospira
Surface water	0.00961082	Nitrospirota	Nitrospiria	Nitrospirales	Nitrospiraceae	Nitrospira
Surface water	0.00930602	Bdellovibrionota	Oligoflexia	Silvanigrellales	Silvanigrellaceae	Silvanigrella
Surface water	0.00888777	Bacteroidota	Bacteroidia	Chitinophagales	Saprospiraceae	uncultured
Surface water	0.0088072	Bacteroidota	SJA-28	Unclassified SJA-28	UnclassifiedSJA-28	Unclassified SJA-28
Surface water	0.00869354	Bacteroidota	Bacteroidia	Chitinophagales	Saprospiraceae	uncultured
Surface water	0.00838149	Bacteroidota	Bacteroidia	Chitinophagales
Surface water	0.00801768	Bacteroidota	Bacteroidia	Chitinophagales	Chitinophagaceae	Ferruginibacter
Surface water	0.00792598	Firmicutes	Bacilli	Lactobacillales	Enterococcaceae	Enterococcus
Surface water	0.00765784	Bacteroidota	Bacteroidia	Chitinophagales	Chitinophagaceae	Terrimonas
Surface water	0.00748161	Proteobacteria	Gammaproteobacteria	Burkholderiales	Comamonadaceae
Surface water	0.00735683	Proteobacteria	Alphaproteobacteria	Sphingomonadales	Sphingomonadaceae
Surface water	0.0071953	Firmicutes	Bacilli	Lactobacillales	Streptococcaceae	Streptococcus
Surface water	0.00693829	Proteobacteria	Alphaproteobacteria	Rhizobiales	Rhizobiales_Incertae_Sedis	uncultured
Surface water	0.00687251	Proteobacteria	Gammaproteobacteria	Legionellales	Legionellaceae
Surface water	0.00673658	Bacteroidota	Bacteroidia	Chitinophagales	Chitinophagaceae	Terrimonas
Surface water	0.0066271	Proteobacteria	Gammaproteobacteria	Legionellales	Legionellaceae	Legionella
Surface water	0.00653086	Firmicutes	Clostridia	Oscillospirales	Ruminococcaceae
Surface water	0.00624822	Firmicutes	Bacilli	Lactobacillales	Streptococcaceae	Lactococcus
Surface water	0.00613089	Bacteroidota	Bacteroidia	Chitinophagales	Chitinophagaceae	Terrimonas
Surface water	0.00591437	Bacteroidota	Bacteroidia	Chitinophagales	Saprospiraceae	uncultured
Surface water	0.00589232	Patescibacteria	Saccharimonadia	Saccharimonadales
Surface water	0.00570547	Proteobacteria	Gammaproteobacteria	Unclassified Gammaproteobacteria	UnclassifiedGammaproteobacteria	Unclassified Gammaproteobacteria
Surface water	0.00533762	Proteobacteria	Gammaproteobacteria	Legionellales	Legionellaceae	Legionella
Surface water	0.0050514	Bacteroidota	Bacteroidia	Chitinophagales	Chitinophagaceae	Ferruginibacter
Surface water	0.00487165	Proteobacteria	Gammaproteobacteria	Burkholderiales	Rhodocyclaceae
Surface water	0.00482387	Proteobacteria	Gammaproteobacteria	Burkholderiales	Comamonadaceae
Surface water	0.00453053	Bacteroidota	Bacteroidia	Chitinophagales	Saprospiraceae	uncultured
Surface water	0.00430981	Proteobacteria	Gammaproteobacteria	Burkholderiales	Comamonadaceae
Surface water	0.00414485	Proteobacteria	Gammaproteobacteria	Burkholderiales	Rhodocyclaceae
Surface water	0.00411165	Bacteroidota	Bacteroidia	Chitinophagales	Chitinophagaceae	Terrimonas
Surface water	0.00407876	Bacteroidota	SJA-28	Unclassified SJA-28	UnclassifiedSJA-28	Unclassified SJA-28
Surface water	0.00369702	Bacteroidota	Bacteroidia	Chitinophagales	Saprospiraceae	uncultured
Surface water	0.00345483	Proteobacteria	Alphaproteobacteria	Unclassified Alphaproteobacteria	UnclassifiedAlphaproteobacteria	Unclassified Alphaproteobacteria
Surface water	0.00334791	Actinobacteriota	Acidimicrobiia	Microtrichales	Microtrichaceae	Candidatus_Microthrix
Surface water	0.00329647	Proteobacteria	Gammaproteobacteria	Xanthomonadales	Rhodanobacteraceae	Dokdonella
Surface water	0.00325637	Unclassified bacterium	Unclassified bacterium	Unclassified bacterium	Unclassifiedbacterium	Unclassified bacterium
Surface water	0.00325259	Acidobacteriota	Blastocatellia	Blastocatellales	Blastocatellaceae
					Known hosts of integrons - 33 Families

## Sheet: Site 4
Sample	Relative abundance	Phylum	Class	Order	Family	Genus
Biofilm	0.0404647	Firmicutes	Clostridia	Peptostreptococcales-Tissierellales	Peptostreptococcaceae
Biofilm	0.0247771	Nitrospirota	Nitrospiria	Nitrospirales	Nitrospiraceae	Nitrospira
Biofilm	0.0182377	Firmicutes	Bacilli	Lactobacillales	Carnobacteriaceae	Trichococcus
Biofilm	0.0173037	Cyanobacteria	Cyanobacteriia	Cyanobacteriales	Nostocaceae
Biofilm	0.0163917	Firmicutes	Clostridia	Clostridiales	Clostridiaceae	Clostridium_sensu_stricto_13
Biofilm	0.014739	Proteobacteria	Gammaproteobacteria	Unclassified Gammaproteobacteria	UnclassifiedGammaproteobacteria	Unclassified Gammaproteobacteria
Biofilm	0.0136521	Proteobacteria	Alphaproteobacteria	Rhizobiales	Rhizobiales_Incertae_Sedis	uncultured
Biofilm	0.0120572	Proteobacteria	Alphaproteobacteria	Rhodobacterales	Rhodobacteraceae
Biofilm	0.0111489	Nitrospirota	Nitrospiria	Nitrospirales	Nitrospiraceae	Nitrospira
Biofilm	0.0105888	Proteobacteria	Alphaproteobacteria	Rhodobacterales	Rhodobacteraceae	Tabrizicola
Biofilm	0.0103906	Firmicutes	Bacilli	Lactobacillales	Streptococcaceae	Streptococcus
Biofilm	0.00979711	Firmicutes	Bacilli	Lactobacillales	Streptococcaceae	Streptococcus
Biofilm	0.00909693	Campilobacterota	Campylobacteria	Campylobacterales	Arcobacteraceae
Biofilm	0.00861945	Proteobacteria	Alphaproteobacteria	Rhizobiales	Rhizobiales_Incertae_Sedis	uncultured
Biofilm	0.00834615	Proteobacteria	Alphaproteobacteria	Rhodobacterales	Rhodobacteraceae	Rhodobacter
Biofilm	0.00813978	Proteobacteria	Alphaproteobacteria	Sphingomonadales	Sphingomonadaceae
Biofilm	0.00792256	Proteobacteria	Alphaproteobacteria	Rhizobiales	Rhizobiales_Incertae_Sedis
Biofilm	0.00764325	Firmicutes	Clostridia	Clostridiales	Clostridiaceae	Clostridium_sensu_stricto_1
Biofilm	0.0076084	Bacteroidota	Bacteroidia	Cytophagales
Biofilm	0.00732781	Actinobacteriota	Thermoleophilia	Solirubrobacterales	67-14	67-14
Biofilm	0.00646983	Proteobacteria	Gammaproteobacteria	Burkholderiales	Rhodocyclaceae
Biofilm	0.00636553	Proteobacteria	Gammaproteobacteria	Burkholderiales	Comamonadaceae
Biofilm	0.00634637	Firmicutes	Clostridia	Clostridiales	Clostridiaceae	Clostridium_sensu_stricto_13
Biofilm	0.00598104	Bacteroidota	Bacteroidia	Chitinophagales	Saprospiraceae	uncultured
Biofilm	0.00592499	Firmicutes	Clostridia	Clostridiales	Clostridiaceae
Biofilm	0.00557396	Proteobacteria	Alphaproteobacteria	Rhizobiales	Rhizobiaceae	Allorhizobium-Neorhizobium-Pararhizobium-Rhizobium
Biofilm	0.00554711	Proteobacteria	Gammaproteobacteria	Burkholderiales	Comamonadaceae	Hydrogenophaga
Biofilm	0.00548978	Cyanobacteria	Cyanobacteriia	Cyanobacteriales	Xenococcaceae	Pleurocapsa_PCC-7319
Biofilm	0.00537155	Actinobacteriota	Acidimicrobiia	Microtrichales	Microtrichaceae	Candidatus_Microthrix
Biofilm	0.00534407	Proteobacteria	Gammaproteobacteria	Burkholderiales	Chromobacteriaceae	Vogesella
Biofilm	0.005118	Proteobacteria	Alphaproteobacteria	Rhodobacterales	Rhodobacteraceae
Biofilm	0.00488848	Proteobacteria	Gammaproteobacteria	Xanthomonadales	Rhodanobacteraceae	Dokdonella
Biofilm	0.00478244	Proteobacteria	Alphaproteobacteria	Rhizobiales	Rhizobiales_Incertae_Sedis	uncultured
Biofilm	0.0047242	Proteobacteria	Gammaproteobacteria	Unclassified Gammaproteobacteria	UnclassifiedGammaproteobacteria	Unclassified Gammaproteobacteria
Biofilm	0.00452665	Proteobacteria	Alphaproteobacteria	Rhodobacterales	Rhodobacteraceae
Biofilm	0.00447787	Proteobacteria	Alphaproteobacteria	Unclassified Alphaproteobacteria	UnclassifiedAlphaproteobacteria	Unclassified Alphaproteobacteria
Biofilm	0.00436685	Firmicutes	Clostridia	Clostridiales	Clostridiaceae
Biofilm	0.00422843	Firmicutes	Bacilli	Lactobacillales	Streptococcaceae	Lactococcus
Biofilm	0.0041595	Proteobacteria	Alphaproteobacteria	Rhizobiales	Rhizobiaceae	Allorhizobium-Neorhizobium-Pararhizobium-Rhizobium
Biofilm	0.00399245	Proteobacteria	Gammaproteobacteria	Xanthomonadales	Xanthomonadaceae	Arenimonas
Biofilm	0.00393867	Proteobacteria	Alphaproteobacteria	Rhodobacterales	Rhodobacteraceae	Rhodobacter
Biofilm	0.00385399	Proteobacteria	Gammaproteobacteria	Burkholderiales	Comamonadaceae	Aquabacterium
Biofilm	0.00382267	Firmicutes	Bacilli	Lactobacillales	Streptococcaceae	Streptococcus
Biofilm	0.00369971	Planctomycetota	Planctomycetes	Pirellulales	Pirellulaceae	Pir4_lineage
Biofilm	0.00366001	Proteobacteria	Alphaproteobacteria	Rhizobiales	A0839	A0839
Biofilm	0.003566	Planctomycetota	Planctomycetes	Planctomycetales	Rubinisphaeraceae	uncultured
Biofilm	0.00356334	Acidobacteriota	Blastocatellia	Blastocatellales	Blastocatellaceae
Biofilm	0.00354224	Firmicutes	Clostridia	Clostridiales	Clostridiaceae	Clostridium_sensu_stricto_1
Biofilm	0.00354172	Proteobacteria	Gammaproteobacteria	Burkholderiales	Chitinibacteraceae
Biofilm	0.00340313	Planctomycetota	Planctomycetes	Pirellulales	Pirellulaceae	Pir4_lineage
Surface water	0.0551214	Firmicutes	Clostridia	Peptostreptococcales-Tissierellales	Peptostreptococcaceae
Surface water	0.0436969	Firmicutes	Bacilli	Lactobacillales	Carnobacteriaceae	Trichococcus
Surface water	0.0322584	Firmicutes	Bacilli	Lactobacillales	Streptococcaceae	Streptococcus
Surface water	0.0208355	Proteobacteria	Gammaproteobacteria	Legionellales	Legionellaceae	Legionella
Surface water	0.0205358	Proteobacteria	Alphaproteobacteria	Caedibacterales	Caedibacteraceae	Caedibacter
Surface water	0.0204237	Firmicutes	Bacilli	Lactobacillales	Streptococcaceae	Streptococcus
Surface water	0.0191417	Firmicutes	Clostridia	Clostridiales	Clostridiaceae
Surface water	0.0169762	Firmicutes	Bacilli	Lactobacillales	Enterococcaceae	Enterococcus
Surface water	0.0166549	Bacteroidota	Bacteroidia	Cytophagales	Spirosomaceae	Lacihabitans
Surface water	0.0102564	Bacteroidota	Bacteroidia	Chitinophagales	Saprospiraceae	uncultured
Surface water	0.0099823	Bacteroidota	Bacteroidia	Chitinophagales	Saprospiraceae	uncultured
Surface water	0.00966689	Bacteroidota	Bacteroidia	Cytophagales
Surface water	0.00930142	Nitrospirota	Nitrospiria	Nitrospirales	Nitrospiraceae	Nitrospira
Surface water	0.0090387	Proteobacteria	Gammaproteobacteria	Legionellales	Legionellaceae
Surface water	0.00784485	Patescibacteria	Saccharimonadia	Saccharimonadales
Surface water	0.00736373	Bacteroidota	Bacteroidia	Chitinophagales
Surface water	0.00705518	Proteobacteria	Gammaproteobacteria	Legionellales	Legionellaceae	Legionella
Surface water	0.00684207	Bacteroidota	Bacteroidia	Chitinophagales	Saprospiraceae	uncultured
Surface water	0.00660661	Nitrospirota	Nitrospiria	Nitrospirales	Nitrospiraceae	Nitrospira
Surface water	0.00651425	Firmicutes	Clostridia	Oscillospirales	Ruminococcaceae
Surface water	0.00631324	Bacteroidota	Bacteroidia	Chitinophagales	Saprospiraceae	uncultured
Surface water	0.00622132	Firmicutes	Bacilli	Lactobacillales	Enterococcaceae	Enterococcus
Surface water	0.00609641	Proteobacteria	Alphaproteobacteria	Sphingomonadales	Sphingomonadaceae
Surface water	0.00594522	Proteobacteria	Gammaproteobacteria	Legionellales	Legionellaceae	Legionella
Surface water	0.00581353	Bacteroidota	Bacteroidia	Chitinophagales	Chitinophagaceae	Terrimonas
Surface water	0.00580287	Bacteroidota	SJA-28	Unclassified SJA-28	UnclassifiedSJA-28	Unclassified SJA-28
Surface water	0.00577324	Proteobacteria	Gammaproteobacteria	Unclassified Gammaproteobacteria	UnclassifiedGammaproteobacteria	Unclassified Gammaproteobacteria
Surface water	0.00566663	Bacteroidota	Bacteroidia	Chitinophagales	Chitinophagaceae	Ferruginibacter
Surface water	0.0056083	Firmicutes	Bacilli	Lactobacillales	Streptococcaceae	Streptococcus
Surface water	0.00553837	Actinobacteriota	Acidimicrobiia	Microtrichales	Microtrichaceae	Candidatus_Microthrix
Surface water	0.00552047	Proteobacteria	Gammaproteobacteria	Burkholderiales	Comamonadaceae
Surface water	0.00541342	Proteobacteria	Alphaproteobacteria	Rhizobiales	Rhizobiales_Incertae_Sedis	uncultured
Surface water	0.00509764	Firmicutes	Bacilli	Lactobacillales	Streptococcaceae	Lactococcus
Surface water	0.00494278	Campilobacterota	Campylobacteria	Campylobacterales	Arcobacteraceae
Surface water	0.00490677	Proteobacteria	Gammaproteobacteria	Burkholderiales	Rhodocyclaceae
Surface water	0.00485137	Bacteroidota	Bacteroidia	Chitinophagales	Chitinophagaceae	Terrimonas
Surface water	0.00481824	Bacteroidota	Bacteroidia	Flavobacteriales	Weeksellaceae	Cloacibacterium
Surface water	0.00474108	Cyanobacteria	Cyanobacteriia	Cyanobacteriales	Xenococcaceae	Pleurocapsa_PCC-7319
Surface water	0.00471483	Bdellovibrionota	Oligoflexia	Silvanigrellales	Silvanigrellaceae	Silvanigrella
Surface water	0.00448786	Bacteroidota	Bacteroidia	Chitinophagales	Saprospiraceae	uncultured
Surface water	0.00429328	Proteobacteria	Gammaproteobacteria	Burkholderiales	Rhodocyclaceae
Surface water	0.0042677	Proteobacteria	Gammaproteobacteria	Burkholderiales	Comamonadaceae
Surface water	0.00420886	Bacteroidota	Bacteroidia	Chitinophagales	Chitinophagaceae	Terrimonas
Surface water	0.00381208	Proteobacteria	Gammaproteobacteria	Legionellales	Legionellaceae	Legionella
Surface water	0.00372049	Bacteroidota	Bacteroidia	Chitinophagales	Saprospiraceae	uncultured
Surface water	0.00347424	Bacteroidota	Bacteroidia	Chitinophagales	Chitinophagaceae	Ferruginibacter
Surface water	0.00347415	Cyanobacteria	Cyanobacteriia	Cyanobacteriales	Xenococcaceae	Pleurocapsa_PCC-7319
Surface water	0.00340812	Proteobacteria	Gammaproteobacteria	Burkholderiales	Comamonadaceae
Surface water	0.00332742	Proteobacteria	Alphaproteobacteria	Unclassified Alphaproteobacteria	UnclassifiedAlphaproteobacteria	Unclassified Alphaproteobacteria
Surface water	0.00329431	Proteobacteria	Gammaproteobacteria	Burkholderiales	Rhodocyclaceae
					Known hosts of integrons - 28 Families

## Sheet: Site 5
Sample	Relative abundance	Phylum	Class	Order	Family	Genus
Biofilm	0.0303195	Firmicutes	Clostridia	Peptostreptococcales-Tissierellales	Peptostreptococcaceae
Biofilm	0.023631	Cyanobacteria	Cyanobacteriia	Cyanobacteriales	Xenococcaceae	Pleurocapsa_PCC-7319
Biofilm	0.0225854	Cyanobacteria	Cyanobacteriia	Cyanobacteriales	Xenococcaceae	Pleurocapsa_PCC-7319
Biofilm	0.0213434	Firmicutes	Bacilli	Exiguobacterales	Exiguobacteraceae	Exiguobacterium
Biofilm	0.0210049	Campilobacterota	Campylobacteria	Campylobacterales	Arcobacteraceae	Pseudarcobacter
Biofilm	0.0203618	Proteobacteria	Gammaproteobacteria	Burkholderiales	Chitinibacteraceae
Biofilm	0.017851	Proteobacteria	Gammaproteobacteria	Alteromonadales	Shewanellaceae	Shewanella
Biofilm	0.017405	Campilobacterota	Campylobacteria	Campylobacterales	Arcobacteraceae
Biofilm	0.0169981	Firmicutes	Bacilli	Exiguobacterales	Exiguobacteraceae	Exiguobacterium
Biofilm	0.0157832	Proteobacteria	Alphaproteobacteria	Sphingomonadales	Sphingomonadaceae
Biofilm	0.0152607	Cyanobacteria	Cyanobacteriia	Leptolyngbyales	Leptolyngbyaceae	uncultured
Biofilm	0.0130555	Proteobacteria	Gammaproteobacteria	Pseudomonadales	Moraxellaceae	Acinetobacter
Biofilm	0.0120442	Cyanobacteria	Cyanobacteriia	Cyanobacteriales	Nostocaceae
Biofilm	0.0119323	Firmicutes	Bacilli	Lactobacillales	Carnobacteriaceae	Trichococcus
Biofilm	0.011523	Proteobacteria	Alphaproteobacteria	Rhodobacterales	Rhodobacteraceae
Biofilm	0.0112432	Proteobacteria	Gammaproteobacteria	Pseudomonadales	Moraxellaceae
Biofilm	0.00963498	Firmicutes	Clostridia	Clostridiales	Clostridiaceae	Clostridium_sensu_stricto_13
Biofilm	0.00929168	Bacteroidota	Bacteroidia	Flavobacteriales	Flavobacteriaceae	Flavobacterium
Biofilm	0.00904922	Proteobacteria	Gammaproteobacteria	Pseudomonadales	Moraxellaceae	Acinetobacter
Biofilm	0.00886494	Firmicutes	Bacilli	Exiguobacterales	Exiguobacteraceae	Exiguobacterium
Biofilm	0.00807392	Bacteroidota	Bacteroidia	Flavobacteriales	Flavobacteriaceae	Flavobacterium
Biofilm	0.00715761	Proteobacteria	Gammaproteobacteria	Burkholderiales	Comamonadaceae
Biofilm	0.00704961	Proteobacteria	Alphaproteobacteria	Rhizobiales	Rhizobiaceae	Allorhizobium-Neorhizobium-Pararhizobium-Rhizobium
Biofilm	0.00692474	Cyanobacteria	Cyanobacteriia	Leptolyngbyales	Leptolyngbyaceae
Biofilm	0.00657468	Proteobacteria	Gammaproteobacteria	Aeromonadales	Aeromonadaceae	Aeromonas
Biofilm	0.00649579	Proteobacteria	Alphaproteobacteria	Rhodobacterales	Rhodobacteraceae
Biofilm	0.00587771	Bacteroidota	Bacteroidia	Cytophagales	Spirosomaceae	Arcicella
Biofilm	0.00583578	Proteobacteria	Alphaproteobacteria	Sphingomonadales	Sphingomonadaceae
Biofilm	0.00539648	Bacteroidota	Bacteroidia	Sphingobacteriales	Sphingobacteriaceae	Pedobacter
Biofilm	0.00522166	Bacteroidota	Bacteroidia	Cytophagales	Spirosomaceae	Lacihabitans
Biofilm	0.00507814	Proteobacteria	Alphaproteobacteria	Rhizobiales	Rhizobiales_Incertae_Sedis	uncultured
Biofilm	0.00502799	Proteobacteria	Gammaproteobacteria	Alteromonadales	Shewanellaceae	Shewanella
Biofilm	0.0049058	Firmicutes	Clostridia	Clostridiales	Clostridiaceae	Clostridium_sensu_stricto_1
Biofilm	0.00478436	Proteobacteria	Gammaproteobacteria	Burkholderiales	Comamonadaceae	Comamonas
Biofilm	0.00477849	Proteobacteria	Gammaproteobacteria	Pseudomonadales	Pseudomonadaceae	Pseudomonas
Biofilm	0.00464023	Firmicutes	Clostridia	Clostridiales	Clostridiaceae	Clostridium_sensu_stricto_1
Biofilm	0.00461338	Bacteroidota	Bacteroidia	Flavobacteriales	Flavobacteriaceae	Flavobacterium
Biofilm	0.00458156	Proteobacteria	Gammaproteobacteria	Xanthomonadales	Xanthomonadaceae	Lysobacter
Biofilm	0.0045465	Proteobacteria	Alphaproteobacteria	Rhodobacterales	Rhodobacteraceae
Biofilm	0.00453536	Firmicutes	Clostridia	Clostridiales	Clostridiaceae	Clostridium_sensu_stricto_1
Biofilm	0.00439695	Bacteroidota	Bacteroidia	Flavobacteriales	Flavobacteriaceae	Flavobacterium
Biofilm	0.00438354	Cyanobacteria	Cyanobacteriia	Cyanobacteriales	Nostocaceae
Biofilm	0.00431296	Proteobacteria	Alphaproteobacteria	Rhizobiales	Rhizobiaceae
Biofilm	0.00431155	Proteobacteria	Gammaproteobacteria	Pseudomonadales	Pseudomonadaceae	Pseudomonas
Biofilm	0.00429919	Proteobacteria	Gammaproteobacteria	Pseudomonadales	Pseudomonadaceae	Pseudomonas
Biofilm	0.00425871	Cyanobacteria	Cyanobacteriia	Leptolyngbyales	Leptolyngbyaceae	Chamaesiphon_PCC-7430
Biofilm	0.00419125	Proteobacteria	Gammaproteobacteria	Burkholderiales	Comamonadaceae	Hydrogenophaga
Biofilm	0.00417793	Bacteroidota	Bacteroidia	Flavobacteriales	Flavobacteriaceae	Flavobacterium
Biofilm	0.00412212	Proteobacteria	Gammaproteobacteria	Aeromonadales	Aeromonadaceae	Aeromonas
Biofim	0.0105487	Proteobacteria	Gammaproteobacteria	Aeromonadales	Aeromonadaceae	Aeromonas
Surface water	0.0503671	Cyanobacteria	Cyanobacteriia	Cyanobacteriales	Xenococcaceae	Pleurocapsa_PCC-7319
Surface water	0.0403478	Cyanobacteria	Cyanobacteriia	Cyanobacteriales	Xenococcaceae	Pleurocapsa_PCC-7319
Surface water	0.0385803	Firmicutes	Clostridia	Peptostreptococcales-Tissierellales	Peptostreptococcaceae
Surface water	0.0240663	Proteobacteria	Gammaproteobacteria	Legionellales	Legionellaceae	Legionella
Surface water	0.0163371	Firmicutes	Clostridia	Clostridiales	Clostridiaceae
Surface water	0.0135636	Proteobacteria	Gammaproteobacteria	Xanthomonadales	Xanthomonadaceae	Arenimonas
Surface water	0.0134033	Proteobacteria	Alphaproteobacteria	Sphingomonadales	Sphingomonadaceae
Surface water	0.0122827	Firmicutes	Bacilli	Staphylococcales	Staphylococcaceae	Staphylococcus
Surface water	0.0110267	Proteobacteria	Alphaproteobacteria	Caedibacterales	Caedibacteraceae	Caedibacter
Surface water	0.0109518	Bacteroidota	Bacteroidia	Flavobacteriales	Flavobacteriaceae	Flavobacterium
Surface water	0.0105907	Proteobacteria	Gammaproteobacteria	Burkholderiales	Comamonadaceae
Surface water	0.0105672	Proteobacteria	Gammaproteobacteria	Legionellales	Legionellaceae
Surface water	0.00987683	Firmicutes	Clostridia	Peptostreptococcales-Tissierellales	Peptostreptococcales-Tissierellales	Gallicola
Surface water	0.00815953	Bacteroidota	Bacteroidia	Chitinophagales	Chitinophagaceae	Dinghuibacter
Surface water	0.00740061	Proteobacteria	Alphaproteobacteria	Rhodobacterales	Rhodobacteraceae
Surface water	0.00675531	Proteobacteria	Gammaproteobacteria	Legionellales	Legionellaceae	Legionella
Surface water	0.00550475	Proteobacteria	Gammaproteobacteria	Diplorickettsiales	Diplorickettsiaceae	Diplorickettsiaceae
Surface water	0.00550472	Proteobacteria	Alphaproteobacteria	Rhizobiales	Rhizobiales_Incertae_Sedis	uncultured
Surface water	0.00502011	Bacteroidota	Bacteroidia	Cytophagales	Spirosomaceae	Lacihabitans
Surface water	0.00479872	Proteobacteria	Gammaproteobacteria	Burkholderiales	Comamonadaceae
Surface water	0.00446895	Proteobacteria	Gammaproteobacteria	Legionellales	Legionellaceae	Legionella
Surface water	0.00445508	Proteobacteria	Alphaproteobacteria	Rhizobiales	Rhizobiales_Incertae_Sedis
Surface water	0.00434109	Bacteroidota	Bacteroidia	Flavobacteriales	Flavobacteriaceae	Actibacter
Surface water	0.00430076	Bacteroidota	Bacteroidia	Chitinophagales	Chitinophagaceae	Dinghuibacter
Surface water	0.0041156	Firmicutes	Bacilli	Lactobacillales	Enterococcaceae	Enterococcus
Surface water	0.0040981	Firmicutes	Bacilli	Lactobacillales	Carnobacteriaceae	Trichococcus
Surface water	0.00406801	Proteobacteria	Gammaproteobacteria	Burkholderiales	Comamonadaceae
Surface water	0.00402119	Proteobacteria	Gammaproteobacteria	Burkholderiales	Comamonadaceae	Hydrogenophaga
Surface water	0.00395522	Proteobacteria	Gammaproteobacteria	Burkholderiales	Burkholderiaceae	Polynucleobacter
Surface water	0.00383615	Firmicutes	Negativicutes	Veillonellales-Selenomonadales
Surface water	0.00381743	Cyanobacteria	Cyanobacteriia	Cyanobacteriales	Xenococcaceae	Pleurocapsa_PCC-7319
Surface water	0.00372675	Proteobacteria	Gammaproteobacteria	Burkholderiales	Comamonadaceae
Surface water	0.00372111	Proteobacteria	Gammaproteobacteria	Legionellales	Legionellaceae	Legionella
Surface water	0.00362518	Firmicutes	Bacilli	Lactobacillales	Carnobacteriaceae	Jeotgalibaca
Surface water	0.0035346	Proteobacteria	Alphaproteobacteria	Rhodobacterales	Rhodobacteraceae
Surface water	0.00346498	Bacteroidota	Bacteroidia	Cytophagales	Spirosomaceae
Surface water	0.00343865	Firmicutes	Bacilli	Lactobacillales	Aerococcaceae	Aerococcus
Surface water	0.00337621	Proteobacteria	Alphaproteobacteria	Rhodobacterales	Rhodobacteraceae
Surface water	0.00324673	Proteobacteria	Gammaproteobacteria	Burkholderiales	Rhodocyclaceae
Surface water	0.00322576	Bacteroidota	Bacteroidia	Cytophagales	Spirosomaceae	Lacihabitans
Surface water	0.00321385	Proteobacteria	Gammaproteobacteria	Xanthomonadales	Xanthomonadaceae	Arenimonas
Surface water	0.00319139	Proteobacteria	Gammaproteobacteria	Burkholderiales	Comamonadaceae
Surface water	0.00316128	Firmicutes	Clostridia	Eubacteriales	Eubacteriaceae	uncultured
Surface water	0.00313114	Patescibacteria	Saccharimonadia	Saccharimonadales
Surface water	0.00309578	Proteobacteria	Alphaproteobacteria	Rhizobiales	Hyphomicrobiaceae	Hyphomicrobium
Surface water	0.00303303	Firmicutes	Bacilli	Lactobacillales	Aerococcaceae	Facklamia
Surface water	0.00302896	Firmicutes	Bacilli	Lactobacillales	Lactobacillaceae	Lactobacillus
Surface water	0.00300341	Proteobacteria	Alphaproteobacteria	Rhizobiales	Rhizobiaceae	Allorhizobium-Neorhizobium-Pararhizobium-Rhizobium
Surface water	0.00297402	Bacteroidota	Bacteroidia	Chitinophagales	Chitinophagaceae	Dinghuibacter
Surface water	0.00272638	Firmicutes	Bacilli	Lactobacillales	Streptococcaceae	Lactococcus
					Known hosts of integrons - 41 Families

## Sheet: Site 6
Sample	Relative abundance	Phylum	Class	Order	Family	Genus
Biofilm	0.0457348	Campilobacterota	Campylobacteria	Campylobacterales	Arcobacteraceae
Biofilm	0.0418799	Campilobacterota	Campylobacteria	Campylobacterales	Arcobacteraceae	Pseudarcobacter
Biofilm	0.0363873	Firmicutes	Clostridia	Peptostreptococcales-Tissierellales	Peptostreptococcaceae
Biofilm	0.0331874	Bacteroidota	Bacteroidia	Sphingobacteriales	Sphingobacteriaceae	Pedobacter
Biofilm	0.0294912	Firmicutes	Clostridia	Clostridiales	Clostridiaceae	Clostridium_sensu_stricto_13
Biofilm	0.0260622	Cyanobacteria	Cyanobacteriia	Cyanobacteriales	Xenococcaceae	Pleurocapsa_PCC-7319
Biofilm	0.0255187	Proteobacteria	Gammaproteobacteria	Burkholderiales	Chitinibacteraceae
Biofilm	0.0141736	Proteobacteria	Alphaproteobacteria	Rhodobacterales	Rhodobacteraceae
Biofilm	0.0125863	Proteobacteria	Gammaproteobacteria	Burkholderiales	Comamonadaceae	Hydrogenophaga
Biofilm	0.0118941	Proteobacteria	Alphaproteobacteria	Sphingomonadales	Sphingomonadaceae
Biofilm	0.0116064	Proteobacteria	Alphaproteobacteria	Rhodobacterales	Rhodobacteraceae	Rhodobacter
Biofilm	0.0114619	Proteobacteria	Alphaproteobacteria	Rhodobacterales	Rhodobacteraceae
Biofilm	0.0102613	Firmicutes	Clostridia	Clostridiales	Clostridiaceae	Clostridium_sensu_stricto_1
Biofilm	0.0101852	Firmicutes	Bacilli	Exiguobacterales	Exiguobacteraceae	Exiguobacterium
Biofilm	0.0101553	Proteobacteria	Gammaproteobacteria	Alteromonadales	Shewanellaceae	Shewanella
Biofilm	0.00970479	Proteobacteria	Gammaproteobacteria	Burkholderiales	Comamonadaceae
Biofilm	0.00948856	Cyanobacteria	Cyanobacteriia	Cyanobacteriales	Xenococcaceae	Pleurocapsa_PCC-7319
Biofilm	0.0085099	Proteobacteria	Gammaproteobacteria	Aeromonadales	Aeromonadaceae	Aeromonas
Biofilm	0.00832602	Firmicutes	Bacilli	Exiguobacterales	Exiguobacteraceae	Exiguobacterium
Biofilm	0.00827294	Bacteroidota	Bacteroidia	Cytophagales	Spirosomaceae	Arcicella
Biofilm	0.00819816	Proteobacteria	Alphaproteobacteria	Sphingomonadales	Sphingomonadaceae
Biofilm	0.00809285	Bacteroidota	Bacteroidia	Flavobacteriales	Flavobacteriaceae	Flavobacterium
Biofilm	0.0071746	Proteobacteria	Alphaproteobacteria	Rhizobiales	Rhizobiaceae	Allorhizobium-Neorhizobium-Pararhizobium-Rhizobium
Biofilm	0.00655479	Proteobacteria	Alphaproteobacteria	Rhodobacterales	Rhodobacteraceae
Biofilm	0.00653815	Proteobacteria	Alphaproteobacteria	Rhodobacterales	Rhodobacteraceae
Biofilm	0.0064754	Proteobacteria	Alphaproteobacteria	Rhodobacterales	Rhodobacteraceae
Biofilm	0.00595235	Bacteroidota	Bacteroidia	Flavobacteriales	Flavobacteriaceae	Flavobacterium
Biofilm	0.00589776	Proteobacteria	Alphaproteobacteria	Rhizobiales	Rhizobiales_Incertae_Sedis	uncultured
Biofilm	0.00583551	Proteobacteria	Gammaproteobacteria	Aeromonadales	Aeromonadaceae	Aeromonas
Biofilm	0.00582998	Bacteroidota	Bacteroidia	Cytophagales	Spirosomaceae	Emticicia
Biofilm	0.00573066	Bacteroidota	Bacteroidia	Cytophagales	Spirosomaceae	Lacihabitans
Biofilm	0.00564317	Proteobacteria	Gammaproteobacteria	Burkholderiales	Comamonadaceae
Biofilm	0.0055705	Proteobacteria	Gammaproteobacteria	Burkholderiales	Comamonadaceae
Biofilm	0.0055287	Bacteroidota	Bacteroidia	Flavobacteriales	Flavobacteriaceae	Flavobacterium
Biofilm	0.00551101	Proteobacteria	Gammaproteobacteria	Xanthomonadales	Xanthomonadaceae	Lysobacter
Biofilm	0.00533531	Bacteroidota	Bacteroidia	Flavobacteriales	Flavobacteriaceae	Flavobacterium
Biofilm	0.00506276	Bacteroidota	Bacteroidia	Cytophagales	Spirosomaceae	Lacihabitans
Biofilm	0.00500957	Proteobacteria	Gammaproteobacteria	Burkholderiales	Comamonadaceae
Biofilm	0.00491184	Proteobacteria	Gammaproteobacteria	Burkholderiales	Comamonadaceae
Biofilm	0.00489032	Proteobacteria	Alphaproteobacteria	Rhizobiales	Rhizobiaceae
Biofilm	0.00469936	Proteobacteria	Gammaproteobacteria	Pseudomonadales	Moraxellaceae	Acinetobacter
Biofilm	0.00463451	Proteobacteria	Gammaproteobacteria	Pseudomonadales	Pseudomonadaceae	Pseudomonas
Biofilm	0.00454452	Proteobacteria	Alphaproteobacteria	Rhodobacterales	Rhodobacteraceae
Biofilm	0.00450017	Proteobacteria	Gammaproteobacteria	Xanthomonadales	Xanthomonadaceae	Arenimonas
Biofilm	0.00443001	Proteobacteria	Gammaproteobacteria	Burkholderiales	Chitinibacteraceae	Deefgea
Biofilm	0.00436067	Proteobacteria	Gammaproteobacteria	Burkholderiales	Comamonadaceae
Biofilm	0.00429602	Proteobacteria	Gammaproteobacteria	Burkholderiales	Chromobacteriaceae	Crenobacter
Biofilm	0.0042559	Bacteroidota	Bacteroidia	Sphingobacteriales	Sphingobacteriaceae	Pedobacter
Biofilm	0.00413006	Proteobacteria	Gammaproteobacteria	Pseudomonadales	Pseudomonadaceae	Pseudomonas
Biofilm	0.00412885	Firmicutes	Clostridia	Clostridiales	Clostridiaceae
Surface water	0.0325289	Cyanobacteria	Cyanobacteriia	Cyanobacteriales	Xenococcaceae	Pleurocapsa_PCC-7319
Surface water	0.0312334	Firmicutes	Clostridia	Peptostreptococcales-Tissierellales	Peptostreptococcaceae
Surface water	0.0303806	Cyanobacteria	Cyanobacteriia	Cyanobacteriales	Xenococcaceae	Pleurocapsa_PCC-7319
Surface water	0.0221621	Proteobacteria	Gammaproteobacteria	Legionellales	Legionellaceae	Legionella
Surface water	0.0165025	Proteobacteria	Alphaproteobacteria	Sphingomonadales	Sphingomonadaceae
Surface water	0.0161543	Bacteroidota	Bacteroidia	Sphingobacteriales	Sphingobacteriaceae	Pedobacter
Surface water	0.0158065	Proteobacteria	Gammaproteobacteria	Xanthomonadales	Xanthomonadaceae	Arenimonas
Surface water	0.0142732	Firmicutes	Clostridia	Clostridiales	Clostridiaceae
Surface water	0.0140576	Proteobacteria	Alphaproteobacteria	Rhodobacterales	Rhodobacteraceae
Surface water	0.0120309	Bacteroidota	Bacteroidia	Flavobacteriales	Flavobacteriaceae	Flavobacterium
Surface water	0.0104587	Proteobacteria	Gammaproteobacteria	Legionellales	Legionellaceae
Surface water	0.0103475	Proteobacteria	Gammaproteobacteria	Diplorickettsiales	Diplorickettsiaceae	Diplorickettsiaceae
Surface water	0.00901	Proteobacteria	Gammaproteobacteria	Burkholderiales	Comamonadaceae
Surface water	0.00818355	Proteobacteria	Gammaproteobacteria	Burkholderiales	Chitinibacteraceae
Surface water	0.00708335	Proteobacteria	Alphaproteobacteria	Caedibacterales	Caedibacteraceae	Caedibacter
Surface water	0.00687109	Bacteroidota	Bacteroidia	Cytophagales	Spirosomaceae	Lacihabitans
Surface water	0.00684088	Proteobacteria	Gammaproteobacteria	Burkholderiales	Comamonadaceae
Surface water	0.0066637	Proteobacteria	Gammaproteobacteria	Burkholderiales	Burkholderiaceae	Polynucleobacter
Surface water	0.00661785	Bacteroidota	Bacteroidia	Chitinophagales	Chitinophagaceae	Dinghuibacter
Surface water	0.00661327	Proteobacteria	Alphaproteobacteria	Rhodobacterales	Rhodobacteraceae
Surface water	0.00645859	Proteobacteria	Alphaproteobacteria	Rhodobacterales	Rhodobacteraceae
Surface water	0.00618736	Proteobacteria	Gammaproteobacteria	Burkholderiales	Comamonadaceae
Surface water	0.00617846	Proteobacteria	Gammaproteobacteria	Burkholderiales	Comamonadaceae
Surface water	0.00614147	Firmicutes	Negativicutes	Veillonellales-Selenomonadales	Selenomonadaceae	Megamonas
Surface water	0.00604647	Bacteroidota	Bacteroidia	Cytophagales	Spirosomaceae
Surface water	0.00577882	Proteobacteria	Gammaproteobacteria	Burkholderiales	Comamonadaceae
Surface water	0.00573949	Proteobacteria	Gammaproteobacteria	Legionellales	Legionellaceae	Legionella
Surface water	0.0056131	Bacteroidota	Bacteroidia	Cytophagales	Spirosomaceae	Lacihabitans
Surface water	0.00533632	Proteobacteria	Gammaproteobacteria	Burkholderiales	Comamonadaceae	Limnohabitans
Surface water	0.00532458	Proteobacteria	Gammaproteobacteria	Burkholderiales	Comamonadaceae	Hydrogenophaga
Surface water	0.00527529	Proteobacteria	Alphaproteobacteria	Rhodobacterales	Rhodobacteraceae	Tabrizicola
Surface water	0.00511275	Proteobacteria	Gammaproteobacteria	Burkholderiales	Rhodocyclaceae	C39
Surface water	0.00490141	Proteobacteria	Gammaproteobacteria	Burkholderiales	Comamonadaceae
Surface water	0.00485137	Firmicutes	Bacilli	Staphylococcales	Staphylococcaceae	Staphylococcus
Surface water	0.00465622	Proteobacteria	Alphaproteobacteria	Rhizobiales	Rhizobiales_Incertae_Sedis
Surface water	0.00431263	Patescibacteria	Saccharimonadia	Saccharimonadales
Surface water	0.00422754	Proteobacteria	Alphaproteobacteria	Rhizobiales	Rhizobiales_Incertae_Sedis	uncultured
Surface water	0.00389517	Proteobacteria	Gammaproteobacteria	Legionellales	Legionellaceae	Legionella
Surface water	0.00362479	Firmicutes	Negativicutes	Veillonellales-Selenomonadales
Surface water	0.0035361	Planctomycetota	Planctomycetes	Pirellulales	Pirellulaceae	Pirellula
Surface water	0.0032975	Proteobacteria	Alphaproteobacteria	Rhodobacterales	Rhodobacteraceae
Surface water	0.00328536	Proteobacteria	Gammaproteobacteria	Burkholderiales	Comamonadaceae
Surface water	0.00322243	Proteobacteria	Alphaproteobacteria	Rhizobiales	Hyphomicrobiaceae	Hyphomicrobium
Surface water	0.00295802	Proteobacteria	Alphaproteobacteria	Unclassified Alphaproteobacteria	UnclassifiedAlphaproteobacteria	Unclassified Alphaproteobacteria
Surface water	0.00292186	Bacteroidota	Bacteroidia	Cytophagales	Spirosomaceae	Lacihabitans
Surface water	0.00288979	Proteobacteria	Gammaproteobacteria	Legionellales	Legionellaceae	Legionella
Surface water	0.00284305	Proteobacteria	Alphaproteobacteria	Rhodobacterales	Rhodobacteraceae
Surface water	0.00276157	Proteobacteria	Gammaproteobacteria	Unclassified Gammaproteobacteria	UnclassifiedGammaproteobacteria	Unclassified Gammaproteobacteria
Surface water	0.00275367	Bacteroidota	Bacteroidia	Chitinophagales	Chitinophagaceae	Sediminibacterium
Surface water	0.0027351	Proteobacteria	Gammaproteobacteria	Burkholderiales	Comamonadaceae
					Known hosts of integrons - 37 Families

## Sheet: Known_hosts_of_integrons
Family level*
Acidithiobacillaceae
Acidobacteria
Aeromonadaceae
Alcaligenaceae
Alcanivoracaceae
Alteromonadaceae
Anaplasmataceae
Aquificaceae
Azonexaceae
Bacillaceae
Bacteroidaceae
Betaproteobacteria
Burkholderiaceae
Burkholderiales
Caldilineaceae
Campylobacterales
candidate division NC10
Cellvibrionaceae
Chlorobiaceae
Chloroflexaceae
Chromatiaceae
Chromobacteriaceae
Chroococcales
Chrysiogenaceae
Colwelliaceae
Comamonadaceae
Cyclobacteriaceae
Deferribacteraceae
Desulfobacterales
Desulfovibrionales
Desulfuromonadales
Ectothiorhodospiraceae
Enterobacteriaceae
Erwiniaceae
Flavobacteriaceae
Francisellaceae
Gallionellaceae
Gammaproteobacteria
Gemmataceae
Gemmatimonadaceae
Hafniaceae
Hahellaceae
Halomonadaceae
Halothiobacillaceae
Hapalosiphonaceae
Hyellaceae
Idiomarinaceae
Kangiellaceae
Lactobacillaceae
Leptolyngbyaceae
Leuconostocaceae
Limnochordaceae
Methylobacteriaceae
Methylococcaceae
Methylophilaceae
Microbulbiferaceae
Moraxellaceae
Morganellaceae
Moritellaceae
Nakamurellaceae
Nitrosomonadaceae
Nitrospiraceae
Nocardiaceae
Oceanospirillaceae
Opitutaceae
Orbaceae
Oxalobacteraceae
Paenibacillaceae
Pasteurellaceae
Pectobacteriaceae
Phycisphaeraceae
Piscirickettsiaceae
Planctomycetaceae
Pseudoalteromonadaceae
Pseudohongiella
Pseudomonadaceae
Psychromonadaceae
Puniceicoccaceae
Rhizobiaceae
Rhodanobacteraceae
Rhodocyclaceae
Rhodospirillaceae
Roseiflexaceae
Ruminococcaceae
Saccharospirillaceae
Sedimenticola
Shewanellaceae
Sinobacteraceae
Spirochaetaceae
Spongiibacteraceae
Staphylococcaceae
Streptococcaceae
Streptomycetaceae
Synechococcaceae
Thermodesulfobacteriaceae
Thiobacillaceae
Thiotrichaceae
Verrucomicrobia
Vibrionaceae
Wenzhouxiangellaceae
Woeseiaceae
Xanthomonadaceae
Yersiniaceae
Zoogloeaceae
*Zhang, A. N., Li, L.-G., Ma, L., Gillings, M. R., Tiedje, J. M., and Zhang, T. (2018). Conserved phylogenetic distribution and limited antibiotic resistance of class 1 integrons revealed by assessing the bacterial genome and plasmid collection. Microbiome 6, 130. doi: 10.1186/s40168-018-0516-2
Table S6
